# Supplementary material for: Multi-Omics Tumor Immunogenicity Score Predicts Immunotherapy Outcome and Survival
Source: Biology (Basel). 2025 Nov 28;14(12):1698. doi: 10.3390/biology14121698 (PMC12730895; doi:10.3390/biology14121698)
Supplement: Supplementary file 1 [file biology-14-01698-s001.zip › Supplementary_Tables.xlsx]

## Sheet: S1 MTB Cohort Overview
Cancer Type	ICD10 Category	Sample Count	MOTIscore (Median)	Lower Quantile	Upper Quantile	#Upper Quantile	IQR
Brain	C71	173	0.453473	0.428161	0.476541	44	0.04838
Melanoma	C43	77	0.519964	0.454335	0.602858	20	0.148523
Breast	C50	40	0.443325	0.419838	0.532398	10	0.112561
Lung	C34	29	0.50251	0.436614	0.635425	8	0.19881
Meninges	C70	25	0.4277	0.420322	0.437726	7	0.017404
Colon	C18	22	0.438341	0.407373	0.496851	6	0.0894778
Soft Tissue Sarcoma	C49	21	0.412685	0.393229	0.437399	6	0.0441702
Rectum	C20	20	0.442602	0.433853	0.514597	5	0.0807443
Liver	C22	20	0.447703	0.429101	0.54809	5	0.118988
Pancreas	C25	17	0.453522	0.412939	0.489349	5	0.0764102
Ovary	C56	17	0.422177	0.407084	0.462089	5	0.0550052
Esophagus	C15	11	0.475987	0.443216	0.610202	3	0.166986
Eye and Adnexa	C69	8	0.439993	0.421263	0.476597	2	0.0553341
Nasal Cavity	C30	6	0.430688	0.406436	0.62322	2	0.216784
Other Endocrine Glands	C75	6	0.423404	0.412277	0.432796	2	0.0205194
Stomach	C16	5	0.470559	0.415171	0.471643	2	0.0564723
Corpus Uteri	C54	5	0.395871	0.392936	0.429097	2	0.0361617
Small Intestine	C17	4	0.651472	0.53499	0.728206	1	0.193216
Bone (Skull/Face/Other)	C41	4	0.463355	0.398089	0.562893	1	0.164804
Kidney (Excl. Renal Pelvis)	C64	4	0.507278	0.473579	0.573815	1	0.100237
Benign Endocrine Tumor	D35	4	0.469286	0.443803	0.558699	1	0.114896
Non-Melanoma Skin Cancer	C44	3	0.51772	0.488897	0.588111	1	0.0992136
Mesothelioma	C45	3	0.416459	0.410278	0.600062	1	0.189784
Prostate	C61	3	0.417349	0.405971	0.428423	1	0.0224518
Unknown Primary	C80	3	0.59642	0.576871	0.737452	1	0.160581
Benign Soft Tissue Tumor	D21	3	0.407514	0.405209	0.639846	1	0.234637
Hypopharynx	C13	2	0.443668	0.443152	0.444185	1	0.00103272
Gallbladder	C23	2	0.538579	0.508265	0.568893	1	0.0606278
Accessory Sinuses	C31	2	0.405593	0.401244	0.409942	1	0.0086978
Penis	C60	2	0.487777	0.449219	0.526335	1	0.0771159
Urinary Organs (Other/Unspecified)	C68	2	0.488689	0.468245	0.509132	1	0.0408869
Thyroid	C73	2	0.695212	0.603309	0.787116	1	0.183807
Uterine Fibroid	D25	2	0.425166	0.412467	0.437866	1	0.0253986
Benign Neoplasm (Other)	D36	2	0.444314	0.434723	0.453905	1	0.0191815
Mouth (Other/Unspecified)	C06	1	0.56991
Salivary Gland	C08	1	0.410672
Rectosigmoid Junction	C19	1	0.419216
Larynx	C32	1	0.375722
Thymus	C37	1	0.493801
Peripheral Nerves & Autonomic NS	C47	1	0.41558
Retro-/Peritoneum	C48	1	0.431592
Vulva	C51	1	0.582428
Cervix Uteri	C53	1	0.435532
Adrenal Gland	C74	1	0.442651

## Sheet: S2 MOTIscores Gastric Cancer
Patient	TMB	Response Pathway	TCRα entropy	PDL1 expression (CPM)	MOTIscore	MOTIscore (binary)	Tumor Size Change	RECIST
EP-02	4.59138	FALSE	2.06207	1.59132	0.416751	LOW	0.57	PD
EP-03	1.48642	FALSE	2.56103	2.85201	0.472923	LOW	-0.21	SD
EP-04	6.5072	FALSE	3.02152	2.84923	0.542948	HIGH	-0.08	PD
EP-05	8.05968	FALSE	2.77903	2.86848	0.530033	LOW	-0.38	PR
EP-16	9.31488	FALSE	0	1.78595	0.275817	LOW	0.38	PD
EP-17	1.12307	FALSE	1.58898	2.55787	0.377912	LOW	0	PD
EP-18	0.297283	FALSE	3.74874	6.75536	0.658213	HIGH	-0.2	SD
EP-20	4.95472	FALSE	2.06265	2.3238	0.435163	LOW	0.36	PD
EP-23	61.2074	FALSE	2.8375	5.84395	0.832967	HIGH	-0.92	PR
EP-25	5.31807	FALSE	1.62028	2.37546	0.399037	LOW	0.56	PD
EP-28	3.43528	FALSE	0.636514	1.84756	0.297498	LOW	0.51	PD
EP-30	1.98189	FALSE	2.51538	4.46096	0.50827	LOW	0.85	PD
EP-31	2.90677	TRUE	1.09861	2.25387	0.514375	LOW	0.07	SD
EP-32	4.75654	FALSE	2.79605	5.98609	0.583524	HIGH	-1	CR
EP-33	1.32126	FALSE	2.32772	3.5348	0.466321	LOW	0.36	PD
EP-34	1.12307	FALSE	2.11942	3.87593	0.454065	LOW	0.17	SD
EP-35	1.51945	FALSE	1.03972	1.52537	0.31336	LOW	-0.07	SD
EP-36	43.7007	FALSE	2.52588	2.64651	0.691628	HIGH	-1	CR
EP-37	0.66063	FALSE	3.17062	3.51271	0.53893	LOW	0.93	PD
EP-38	9.94248	FALSE	1.59417	3.53599	0.447908	LOW	0	PD
EP-40	39.4396	TRUE	3.61264	4.88379	0.884539	HIGH	-0.58	PR
EP-41	3.0389	FALSE	2.45271	2.2692	0.458501	LOW	0.16	SD
EP-42	6.04476	FALSE	2.88244	2.5702	0.521373	LOW	0.03	SD
EP-43	50.9346	FALSE	1.33979	1.55675	0.607646	HIGH	-0.72	PR
EP-45	2.57646	FALSE	3.52149	2.88507	0.567048	HIGH	-0.1	SD
EP-46	5.48323	TRUE	1.07899	3.51849	0.55571	HIGH	0.86	PD
EP-47	2.51039	FALSE	1.5911	2.2289	0.378348	LOW	0.1	SD
EP-48	0.132126	FALSE	1.91286	2.09284	0.390575	LOW	0.67	PD
EP-53	3.20405	FALSE	2.48643	3.31842	0.486387	LOW	0.46	PD
EP-54	1.8828	FALSE	2.52592	5.64696	0.535713	LOW	-0.52	PR
EP-55	1.8828	FALSE	2.1776	2.06119	0.422674	LOW	-0.1	SD
EP-57	0.297283	FALSE	2.12261	2.6206	0.421563	LOW	-0.09	SD
EP-59	3.27012	FALSE	1.03972	1.34277	0.318247	LOW	-0.05	PD
				Youden's cutoff	0.54
